# Supplementary material for: Effects of Dietary Resveratrol Supplementation on Growth Performance and Anti-Inflammatory Ability in Ducks (Anas platyrhynchos) through the Nrf2/HO-1 and TLR4/NF-κB Signaling Pathways
Source: Animals (Basel). 2021 Dec 18;11(12):3588. doi: 10.3390/ani11123588 (PMC8698092; doi:10.3390/ani11123588)
Supplement: Supplementary file 1 [file animals-11-03588-s001.zip]

Archive with 1 entries (1 files):
- animals-1431513-supplementary.pdf
